# Supplementary material for: Mushroom Poisoning-Related Cardiac Toxicity: A Case Report and Systematic Review
Source: Toxins (Basel). 2024 Jun 10;16(6):265. doi: 10.3390/toxins16060265 (PMC11209194; doi:10.3390/toxins16060265)
Supplement: Supplementary file 1 [file toxins-16-00265-s001.zip]

Archive with 1 entries (1 files):
- toxins-2980820-supplementary.pdf
